# Supplementary material for: Control of Bacterial Canker in Kiwifruit Using Botanical Products from Adesmia balsamica Bertero ex Colla in Kiwifruit cv. Hayward Orchards
Source: Plants (Basel). 2025 Dec 6;14(24):3726. doi: 10.3390/plants14243726 (PMC12736877; doi:10.3390/plants14243726)
Supplement: Supplementary file 1 [file plants-14-03726-s001.zip]

Archive with 1 entries (1 files):
- plants-3986317-supplementary.pdf
